# Supplementary material for: Potential Antiproliferative and Antimetastatic Effects of Artemisia eriantha: An In Vitro Study Focused on Hepatocarcinoma Cells
Source: Biology (Basel). 2024 Nov 28;13(12):985. doi: 10.3390/biology13120985 (PMC11727042; doi:10.3390/biology13120985)
Supplement: Supplementary file 1 [file biology-13-00985-s001.zip]

Archive with 1 entries (1 files):
- biology-3249101-supplementary.pdf
